# Supplementary material for: Identification of traits and functional connectivity-based neurotraits of chronic pain
Source: PLoS Biol. 2019 Aug 20;17(8):e3000349. doi: 10.1371/journal.pbio.3000349 (PMC6701751; doi:10.1371/journal.pbio.3000349)
Supplement: S1 Data — (XLSX) [file pbio.3000349.s009.xlsx]

## Sheet: All_Data_Group_1
ID	Age	Sex	Race	Years_of_eductaions	Income	Pain_trait_score	Character_trait_score	Aware_trait_score	Emote_trait_score	pass_avoid	pass_cog	pass_fear	pass_phys	pcs_rum	pcs_mag	pcs_help	psq_nopain	psq_paintotal	cpaq_activity	cpaq_painwill	erq_reappraise	erq_suppress	acs_total	eacs_total	lotr	laq	panas_pos_v1	maia_notice	maiai_notdistract	maia_notworry	maia_attention	maia_emotion	maia_selfreg	maia_bodylisten	maiai_trust	ffm_observe	ffm_describe	ffm_aware	ffm_nonjudge	ffm_nonreact	neuroticism	extraversion	openness	agreeable	conscientiousness	Pain_duration	EMAs	Memory_V2	NRS_v1
PL001	56	1	4	17	3	-0.06196	0.466589	0.875037	0.11563	12	7	13	7	6	2	8	1	81	48	30	40	21	73	43	15	68	40	2	0.333333	3	4.14286	4	4.75	3.66667	5	30	24	32	20	25	28	48	54	54	57	480	6.3373	6	79
PL003	55	2	1	14	4	-1.03147	-0.568244	1.21184	1.12584	4	2	0	0	4	0	1	10	108	47	20	38	23	65	47	23	48	35	5	1	3.33333	5	5	5	5	4.66667	36	31	34	26	34	19	44	46	47	50	6	3.8125		52
PL005	42	1	4	14	3	-1.74134	1.17745	0.750152	1.24037	0	0	0	0	0	0	0	1	51	58	46	42	5	80	50	20	53	44	4	1.66667	3.33333	5	5	5	5	5	40	31	37	22	34	13	58	56	53	59	12	5.83333	7	40
PL006	55	1	1	16	1	-0.7889	-1.08456	0.280512	-1.01428	10	6	0	1	5	3	6	0	56	29	40	26	14	50	38	15	64	31	3.5	2.66667	1.66667	3.42857	4	4	4	3.33333	37	22	20	25	23	30	41	39	52	50	24	6.6	9	74
PL007	20	2	4	12	1	0.1786	0.70545	-0.97371	-0.40408	11.76	11.64	7.95	5.79	9	7	8	0	75	43	14	4	13	61.24	38	13	61	35.25	2.25	2.66667	3.33333	3	2	2	1	3.65	27.45	25.81	19	23.23	23.14	31.63	43	46	40	49	24	5.72917	6	55
PL011	48	1	4	12		2.27853	0.559462	1.68073	1.06266	25	14	20	13	16	12	23	5	105	59	6	42	6	57.19	50	14	50	32	5	0.333333	0	4.71429	5	4.5	5	5	32	33	40	22	12	17.45	48	49.09	50.4	60	12	7.81629	8	100
PL014	59	1	4	13	2	-0.57703	-2.03929	0.869574	-2.30191	17	11	1	0	2	3	2	4	27	31	21	37	22	35	28	14	72	29	4.25	0	0.666667	4	3.8	3	3.66667	4.33333	33	14	15	17	28	36	37	38	45	39	120	8.09722	8	78
PL015	54	1	1	12	2	0.09387	-0.827058	-0.219476	-0.4299	6	8	7	1	10	7	12	1	60	29	23	28	23	55	39	17	64	27	4.5	1.66667	1.33333	2.42857	3	2.5	2	3.66667	19	20	29	21	22	35	40	40	47	47	24	6.05357	6	60
PL017	60	1	4	16	1	-0.39877	0.255533	-0.153197	1.01259	9	9	4	4	7	5	4	1	83	40	22	25	1	59	43	22	48	43	3.75	1.66667	2.66667	2.71429	3	2	3.33333	2.66667	27	33	35	24	19	27	45	41.45	41.45	43	84	5.96429	8	71
PL019	35	2	4	12	1	1.37159	1.90808	0.825019	1.73423	25	25	5	7	15	9	15	10	98	65	25	21	21	68	48	12	43	50	5	0	0	5	3	2.5	0	5	16	27	36	20	31	26	54	52	48	60	24	6	7	70
PL020	62	1	4	10	1	-1.42482	-0.511113	-1.17576	0.9837	15	3	0	0	4	0	0	1	57	47	32	22	0	47	45	19	58	38	2	4.66667	4.33333	1.71429	2	0.75	1	2	19	22	39	21	9	23	46	41	42	39	12	7.125	8	70
PL027	54	1	4	12	3	-0.50748	-1.02751	-0.609248	-0.73726	9	7	7	9	4	1	7	5	68	47	24	36	24	49	42	15	60	29	2.5	2.33333	2	2.28571	2.8	2.5	2.33333	2	24	19	22	25	23	32	36	36	36	37	8	6.42857	6.5	33
PL029	61	2	1	12	1	-0.71132	-1.06886	0.730001	-0.70244	10	7	5	1	4	1	5	0	97	33	29	37	20	52	39	10	62	28	4	1.33333	2.33333	4.71429	3.4	3	4	4.66667	22	23	24	28	22	38	37	41	38	45	12	6.25	7.5	75
PL030	64	1	4	9	3	-0.38865	1.24262	0.752933	0.38182	1	12	4	0	7	3	4	6	105	45	14	42	28	74	45	12	67	39	3.75	2	5	5	5	5	3	5	24	33	33	24	22	33	55	54	47	56	12	6.58333	8	81
PL032	59	1	4	12	2	-0.95071	-1.70655	1.06238	0.25743	5	0	2	0	10	1	7	5	113	34	36	28	19	49	39	14	67	27	4.5	0.666667	2.66667	4	5	2.5	3.66667	5	24	20	38	23	19	21	32	36	34	34	20	3.19286	4	7
PL033	63	1	6	11	2	0.50802	-0.313259	0.458587	2.00602	20	5	15	2	10	6	11	1	88	33	28	38	28	68	45	22	35	33	1	1	2.66667	4.85714	3.6	2	4.66667	5	27	33	40	23	21	17	51	49	51	59	10	6.65	9	81
PL034	57	2		14		-0.65647	0.566882	1.56394	1.38829	0	5	0	0	6	4.5	6	0	101	39.82	27	42	10	68	46	9	42	50	3.75	0	3.33333	5	5	5	5	5	26	27	40	24	35	19.2	52.8	54.6	52	60	20	5.92014	10	3
PL037	33	2	4	12	1	2.09207	0.863262	1.21728	-0.95228	25	25	22	14	16	11	14	2	109	59	2	42	15	60	31	14	56	44	2.5	2.33333	3.33333	3.28571	4.6	3.75	1	4.33333	36	25	26	30	25	50	52	46	52	46	15	4.22619	6.5	51
PL039	59	1	1	12	2	2.38053	-0.379676	-0.193986	0.88517	23	25	25	21	16	8	9	24	123	11	1	26	8	59	44	12	56	37	2.25	3.33333	1.33333	1.57143	2.8	1	0.333333	4.66667	22	23	33	16	16	27	44	40	39	55	108	7.30903	9	40
PL042	23	2	6	12	3	0.82413	-0.216928	-0.00153771	-0.26763	15	15	15	14	9	6	10	12	82	31	25	36	14	58	49	13	61	32	3	2	1.66667	3.71429	3	4	4.33333	3	22	26	25	24	25	31	45	43	46	45	5	5.35833	6	67
PL043	45	1	4	14	2	0.79263	-0.922813	-0.308318	0.81555	19	18	10	5	11	5	9	7	47	22	11	39	13	64	46	19.33	49	32.5	4.25	2.5	2.33333	2.6	2.8	3.05	2	2	22.66	22	30	21	23.14	18	49	43.63	53	57	36	5.76667	6	50
PL044	71	2	6	16.5	4	-0.5955	0.495453	0.458374	0.20215	6	9	7	0	6	1	10	0	89	35	38	36	4	56	41	21	68	39	4.5	3.33333	3	4.28571	4	4.25	3	4.66667	33	32	32	26	25	24	58	50.18	46	56	30	6.75	8	62
PL045	27	2	4	10	1	1.62017	-1.9591	-1.95038	0.0244	20	25	15	5	14	8	21	2	34	0	12	20	28	52.63	46	14	68	27	4.25	1.66667	0.666667	1.14286	0	0	0.666667	0	20	19	36	25	13	33	24	30	45	45	12	7.10417	9	83
PL048	58	2	4	15	1	1.29423	0.0141012	-0.231243	-0.53762	22	19	13	14	13	6	14	5	87.44	26	17	26	6	51	38	20	70	34	3.25	2.66667	2.66667	1.42857	4.2	2.5	1.33333	1.33333	29	26	32	22	17	34	43	49.09	50.18	51	6	4.05357	6	80
PL050	52	2	4	14	1	0.46413	0.844871	-0.816783	-0.02645	11	18	7	9	11	7	8	15	71.73	32	29	36	0	53	41	18	56	33	4.5	2	2.66667	0.857143	3.4	2.5	0.666667	1	23	29	31	25	23	33	48	49	41	46	30	7.75	8	80
PL053	60	1	4	12	1	0.3324	-1.54485	0.690922	-0.28614	17	19	8	2	14	4	10	7	89	19	31	23	26	42	38	11	57	33	4.5	1.33333	4.33333	3.14286	4	3.25	0.333333	4.66667	15	18	24	26	16	34	38	34	39	45	36	7.34375	7	70
PL054	34	2	6	13	2	0.63463	0.471213	-0.0865286	-2.39528	10	21	12	10	7	3	11	4	55	39	13	31	23	43	34	5	73	29	3.25	0.666667	1.33333	1.71429	4.4	1.5	3	3.66667	21	27	20	21	20	53	42	48	47	49	18	5.50595	7	33
PL056	48	1	4	12	2	0.71021	-0.825045	0.538264	-0.18482	12	14	18	6	12	6	11	14	98	31	26	35	10	54	40	17	64	30	4.5	1.66667	2.33333	2.85714	3.6	2.75	4.33333	4.33333	24	23.33	28	27	21	24	49	41	42	45	240	4.37121	4	28
PL059	34	1	1	15	2	1.80563	-0.455105	0.794948	-0.51309	21	21	18	6	15	9	20	0	66	18	4	40	12	65	42	20	66	30	4.75	2.33333	1.66667	3.85714	4	5	5	5	36	27	29	20	23	35	51	55	50	43	24	6.5625	7.5	73
PL064	44	1	6	12	1	-1.13845	1.30971	-1.1462	-0.70949	0	7	2	0	5	3	3	0	57	48	32	36	20	55	39	15	66	28	4	1.33333	3.33333	4	2.8	2.25	1	1.33333	18	34	24	23	19	36	43	50	35	38	12	4.41667	5	29
PL067	37	1	4	12	2	1.49301	0.0736113	-2.84151	0.27109	14	17	17	1	16	10	21	0	29	18	0	42	12	61	49	23	68	16	5	4.66667	3.33333	2.28571	0.2	0	2	0.666667	40	33	33	23	33	19	54	49	48	60	18	7.05	7	80
PL068	46	1	6	16	1	0.19162	1.08594	-0.323662	-1.44809	7	19	12	1	7	7	9	0	61	41	29	25	15	61	40	9	69	26	3.75	0.333333	2	3.42857	3.8	3.25	2.33333	2.66667	31	26	22	26	24	47	47	53	47	42	24	4.83333	5	30
PL069	34	1	6	14	3	0.10904	-0.487327	1.52991	-0.41367	13	17	6	11	4	3	6	0	92	35	28	41	16	80	30	20	59	42	4.5	2	2.66667	3	5	4.25	3	3	22	22	30	25	19	33	45	44	57	51	72	6.25	7	50
PL070	41	1	1	13.5	4	-1.65812	1.61929	0.501263	1.59015	1	0	1	0	2	2	1	1	60	66	52	42	16	80	50	24	54	48	5	2	3	4.42857	4.8	4.75	4.33333	5	30	35	35	24	33	12	57	54	40	54	180	5.04762	8	40
PL071	36	2	6	16	4	-1.47887	0.869834	0.14094	0.33856	3	1	0	0	2	1	3	2	24	57	48	42	15	68	45	22	62	39	3.75	1.66667	3	4.42857	4.4	4.25	3.33333	3.33333	33	28	39	27	31	28	51	52	56	59	24	5.89732	6	60
PL072	59	1	4	14	1	0.09011	-0.402906	-0.249219	-0.37987	22	9	8	4	7	4	11	8	99	27	33	19	15	48	41	13	72	38	2.25	3	3	2.14286	3.2	3	2.33333	2.66667	19	25	31	22	15	36	34	48	44	46	6.5	6.68571	7.5	10
PL076	56	1	6	20	3	-1.44291	0.844096	-0.0607635	0.3965	0	4	2	1	0	1	3	3	53	52	46	32	12	61	43	21	51	49	2.75	2.33333	3.33333	2	3.8	4	2	4	32	26	26	21	23	21	47	57	55	55	60	3.63571	5	51
PL078	37	1		15		-0.55935	0.474749	0.088689	-0.14976	13	16	2	2	2	3	5	1	53	40	25	37	0	41	40	19	60	42	4.75	3.66667	3.66667	3.14286	4	3.75	3.33333	4.33333	37	35	35	24	33	25	47	57	45	54	96	5.66667	6.5	56
PL079	40	1	6	12	2	0.06608	0.847998	-1.54477	0.86674	8	8	6	7	14	7	9	3	91	36	27	14	9	50	42	23	55	41	2.5	3.66667	3	1.85714	1.8	1	1	1	29	33	39	23	21	26	48	47	44	36	72	6.62153	7	70
PL082	64	1	6	14	2	0.86144	0.202494	-0.288541	-0.98258	15	15	15	15	8	6	12	14	66	22	26	20	10	50	35	16	71	33	3	2	2	3	3	3	3	3	28	28	23	26	20	36	46	47	46	53	24	6.6875	7	80
PL084	50	1		11	3	0.9855	0.228745	-1.10276	0.11494	18	21	21	8	10	8	8	13	70	31	27	29	11	52	41	16	58	29	1.5	2.33333	2.66667	1.85714	2.4	1	0	2	21	23	33	24	19	33	53	43	45	49.09	180	4.97917	9	46
PL085	43	1	6	14	4	-1.00769	0.123874	-0.365418	-0.23124	7	6	3	3	1	2	3	0	60	45	33	24	15	47	42	15	66	43	3.5	2	2.66667	2.71429	3	2.75	2.66667	3	35	28	32	22	25	23	41	46	50	52	132	5.25	6.5	42
PL091	23	2	3	12	3	-1.81302	1.56017	-0.152957	-0.32105	1	1	0	0	0	1	0	0	48	65	50	37	1	65	42	14	72	30	2.75	1.33333	3.66667	3.57143	3.6	3	3.33333	5	30	30	30	20	23	32	53	52	50	58	72	4.52679	4	34
PL093	45	1		14	4	-0.27688	-0.0935399	-0.748394	-0.09222	9	3	2	0	4	3	12	2	40	22	10	29	20	53	47	13	50	39	1.5	1.66	2.66	2.29	2	3	1.66	4.66	25	22	25	23	21	33	57	51	47	50	96	7.45833	8	64
PL094	42	2	1	14	1	-0.43757	-1.71495	1.89632	1.19288	8	16	4	3	4	2	6	4	114	39	32	42	6	61	46	19	49	42	4.25	1	3.33333	3.57143	4.4	4	5	5	23	16	34	22	20	19	53	33	51	50	36	6.79167	7	75
PL096	33	2	5	18	4	-0.1707	0.197654	-0.183127	-0.55074	12	12	5	4	5	2	6	1	64	31	13	36	13	53	43	13	75	40	3.25	2	3	2.85714	3	3.25	4	3.66667	27	31	32	24	26	34	48	49	48	51	84	5.66964	6	41
PL099	52	1	4			0.20359	0.417789	0.933379	1.2224	23	9	1	8	8	3	7	6	105	51	16	34	22	65	46	21	50	50	1.25	1.66667	3.33333	4	2.6	5	4	5	26	25	37	21	28	30	60	56	53	56	24	6.2	7.5	50
PL101	22	1	6	16	1	-0.06798	0.512855	-1.55806	-1.64801	7	12	10	10	8	3	8	10	68	36	33	13	15	49	41	9	70	24	3	2	1.66667	2.42857	1.4	1.75	1	1.33333	28	24	17	25	19	45	35	47	44	40	30	4.54911	6.5	65
PL102	38	1	6		3	0.33998	0.673167	-1.07236	-0.68904	17	19	7	4	10	4	14	0	43	41	18	18	0	44	37	16	67	31	3.75	4.33333	2	1.14286	3	0	0.333333	4	22	29	23	25	14	29	56	49.09	47	40	156	6.54375	7	80
PL103	38	2	5	16	4	0.04282	-0.326592	1.06905	-1.29527	8	17	11	8.75	5	5	9	0	82	40	28	23	6	48	33	17	69	40	4	2.33333	2.33333	4	4.4	4	4	4	28	20	26	24	20	41	44	47	47	46	18	7.30714	7.5	70
PL105	47	2		12	4	0.46165	-0.145144	0.231058	0.13085	17	11	9	0	12	8	7	0	87	45	11	41	5	47	40	20	56	33	4	1.66667	2.33333	3.85714	5	1.25	0.333333	1.66667	25	25	32	22	27	29	47	38	49	56	13	6.72917	10	3
PL106	43	2	4	12	2	-0.2399	1.59657	0.311106	-0.13154	8	9	7	3	11	6	8	0	41	60	38	42	4	69	45	19	64	38	4	0.666667	2.66667	4.14286	4.6	3	0	5	34	25	29	23	18	25	55	52	49	49	42	8.45833	8.5	87
PL110	26	1	6		2	-0.28137	0.0185236	-0.0820233	-1.03178	8	13	3	5	7	2	9	12	77	49	18	24	18	60	35	11	69	33	3	1.66667	3.33333	3.85714	2.8	2.5	1.66667	3.66667	29	21	23	25	21	42	39	42	42	39	42	3.2	3	40
PL111	35	2	6		2	-0.69377	0.225834	1.02609	-2.26029	12	12	1	2	6	3	3	2	66	53	32	31	6	41	30	14	80	36	4.75	3	2.33333	4.14286	4.2	4	3	5	36	19	23	21	19	48	48	55	48	44	36	6.60714	6	66
PL112	57	2	6	12	2	-0.61274	-1.40085	-0.211284	-0.87957	7	9	6	4	5	5	4	24	106	18	39	21	14	48	35	4	69	26	3.75	2	4.33333	3.14286	2.8	3	3	3.66667	29	22	19	21	26	35	33	27	30	27	6	6.51667	5	50
PL115	43	2	4	11	1	-0.16592	-2.48367	-0.849266	1.71809	21	9	2	4	11	3	13	6	110	10	28	1	1	61	38	13	56	20	4	3.66667	5	0.714286	1.6	0.25	0.333333	4	13	24	40	22	15	18	23	19.63	35	32	60	5.31548	5.5	91
PL118	47	2	4	14	1	-1.46549	-1.33707	0.399326	-0.0644878	4	0	3	0	1	0	2	0	0	5	54	24	16	49	40	12	60	24	4	0	0	5	3.4	3.5	4	5	13	18	36	21	11	39	44	43	40	45	120	4.51667	5	55
PL120	46	2	1		2	0.3289	-0.677423	0.481301	0.66994	8	18	14	5	6	5	9	3	54	48	7	42	7	53	49	24	52	41	3.25	1.66667	4.33333	3.57143	3.4	3	5	5	35	21	32	26	34	17	56	49	57	58	72	7.11111	7.75	60
PL121	44	1	4		1	-0.08114	-0.957906	-2.44508	1.74321	8	12	10	3	12	7	12	2	32	21	33	7	4	56	51	11	46	23	3	4	3.6	1.14	0	0.5	0.33	2	11	22	38	25	17	20	39	26	35	47	18	6.83333	7.5	70
PL122	55	1	4	16	1	1.22155	1.08527	1.50401	0.29823	13	9	9	9	14	9	18	13	90	51	8	42	14	65	39	18	60	48	4.25	0	1.66667	5	4.8	4.75	5	5	30	35	34	18	24	29	52	47	47	56	120	7.65	7	90
PL123	60	1	1	18	4	-0.01774	0.661029	-0.928628	0.01602	6	10	7	5	10	7	9	1	58	35	20	23	14	58	45	17	63	36	3.25	2.66667	4	2	3.4	3	2	3.33333	36	29	29	23	26	26	48	51	44	44	9	5.85	7	65
PL125	24	1	6	16	4	-1.21437	-0.0353004	-1.29937	-0.18764	11	7	0	5	5	1	2	0	39	53	40	27	15	49	41	21	67	32	2.25	4	3.66667	2.85714	2	1.75	1	2	22	22	30	20	22	27	41	46	42	44	25	4.31944	4	35
[truncated: 28 more columns]

## Sheet: All_Data_Group_2
ID	Age	Sex	Race	Years_of_education	Income	Pain_trait_score	Character_trait_score	Aware_trait_score	Emote_trait_score	PASS_avoid	PASS_cog	PASS_fear	PASS_phys	PCS_rum	PCS_mag	PCS_help	PSQ_nopain	PSQ_paintotal	CPAQ_activity	CPAQ_painwill	ERQ_reappraise	ERQ_suppress	ACS_total	eACS_total	LOTR	LAQ	PANAS_pos_v1	maia_notice	maiai_notdistract	maia_notworry	maia_attention	maia_emotion	maia_selfreg	maia_bodylisten	maiai_trust	ffm_observe	ffm_describe	ffm_aware	ffm_nonjudge	ffm_nonreact	neuroticism	extraversion	openness	agreeable	conscientiousness	Pain_duration	NRS_VAS_v1	MPQ_Total_v1	MPQ_Sensory_v1
PL004	47	1	6	15	2	1.1671	1.31229	-0.696769	-1.22576	18	19	17	16	12	8	16	15	89	41	24	33	21	49	30	17	72	23	3.75	1.66667	1.66667	4.14286	2.4	0.75	3	1.66667	33	30	24	26	21	39	57	51	46	57	72	72	24	18
PL008	49	2	4	15	2	-0.25805	0.0883232	0.6334	0.580425	16	13	3	9	7	0	6	1	112	54	39	25	23	50	44	20	67.37	45	4.75	0.666667	3.66667	4.14286	4.6	2.25	3.66667	4.33333	31	29	35	21	28	17	49	50.18	43	49	42	71	16	16
PL009	52	2	6	16	2	0.638262	-0.287346	-0.74483	-0.197521	16	15	13	3	7	3	14	6	117	44	22	32	23	58	42	14	70	31	2.75	1.33333	2.66667	2.14286	2.4	2.75	3	2.33333	20	19	30	22	19	36	41	45	49	45	60	67	14	12
PL010	64	1	4	12		-0.395346	-0.325818	0.455152	1.13148	10	5	5	5	3	2	2	11	87	51	38	24	20	69	41	24	48	41	4	1.66667	2.33333	4	4	4	4	4	25	23	30	24	25	19	44	45	46	52	24	70	32	24
PL012	35	1	4	12	1	1.74703	-0.0173863	0.168498	-0.676251	20	18	21	20	10	5	14	25.5	123	55	7	35	23	47	33	10	71	34	4.75	2	0.666667	3.71429	4.6	4.5	2.66667	4	28	20	18	25	28	37	44	48	42	44	12	92	36	25
PL013	56	1	4	17	4	-0.488408	1.71435	-1.28314	1.61544	0	3	4	2	2	3	4	0	63	62	47.25	9	14	72	46	21	56	50	3	2.66667	2.66667	3.42857	1	1.75	1.33333	5	20	35	40	23	24.5	12	60	54	51	58	120	2	6	6
PL016	25	1	4	13.5	2	-0.155726	0.648272	0.860628	-0.280982	10	16	6	6	9	2	7	4	94	45	31	31	23	68	47	20	72	41	4	0.333333	1	4.71429	4	4	4.33333	4.66667	29	35	26	24	21	49	53	46	50	54	156	0	17	14
PL021	52	2	6	14	1					18	17	3	2	8	3	10			28	5	32	22	64	43	22	48.42	15	5	3.66667	2.33333	0	0	0	2.5		12	31	40	24	16	19	47	42	53	52	300	82	3	3
PL022	63	1	4	13	1	-0.287954	-0.814846	1.71314	-0.315111	8	23	9	19	16	0	5	0	78	36	2	18	18	53	32	17	55	38	5	0	1.33333	5	5	4.5	5	5	31	27	28	20	25.66	23	43	41.45	45.8	57	240	72	18	11
PL023	65	1	4	12	2	0.303588	-0.479311	-0.160756	-1.02629	16	17	13	13	10	6	9	7	98	33	14	16	12	46	37	13	68	25	2.5	1.66667	2	3.71429	4	4	3.33333	3.66667	25	22	24	24	21	33	45	45	41	49	20	70	13	13
PL025	59	1	6	17	4	2.56006	1.00679	0.277478	2.17398	22	25	23	24	11	8	15	15	99	53	4	42	28	72	51	24	63	47	4	1	2.33333	5	5	5	5	5	30	35	32	22	27	20	60	51	46	60	9	83	45	33
PL026	75	1	6	14	1	-0.953363	1.10526	0.95693	0.437164	11	4	0	0	6	2	2	0	66	60	52	33	27	67	39	21	65	44	5	1.66667	3.33333	4.42857	3.8	4.5	4.33333	5	35	30	34	23	29	18	56	56	49	50	30	71	4	4
PL035	46	1	4	12	1	1.09506	-0.91623	0.407886	-0.0396069	23	22	16	20	9	6	15	9	108	18	20	26	22	54	43	12	69	38	4.25	0.333333	1.66667	3.71429	4.8	4.5	3.66667	3.66667	29	23	33	25	15	26	47	48	42	42	48	74	18	14
PL038	46	1	4	12	2	0.124708	0.900174	1.02232	1.39545	18	15	5	7	7	2	8	0	57	43	15	41	26	67	45	24	57	48	5	1.33333	4	4.28571	4.8	5	4.66667	5	34	34	36	24	30	15	58	54	52	58	102	70	18	17
PL040	43	1	1	13	3	-0.473709	-0.38105	-0.451478	-0.877394	5	7	13	1	13	7	7	2	39	32	27	26	16	52	41	12	56	31	4.5	3	3	3.85714	3.4	1	2.33333	2	24	24	25	24	22	43	40	50	43	45	6	33	10	8
PL041	46	2	4	12	3	-0.330996	-2.59723	0.882142	0.568844	17	13	9	10	6	3	13	0	69	24	30	19	19	63	46	18	64	32	5	2	3	3.71429	5	4	4.33333	3.66667	26	20	30	22	26	25	31	29.45	40	39	60	65	5	4
PL046	52	2	4	12	4	1.03432	-2.09579	1.08085	0.138898	17	17	16	15	10	6	21.6	15	98	29	11	33	23	51	42	12	54	31	3.5	1	0.666667	4	5	5	4.33333	4.33333	38	22	22	20	24	33	34.9	39	37	40	240	89	44	32
PL049	46	2	6		4	-1.57031	0.108546	-0.214322	-1.10123	4	0	1	0	0	3	2	0	33	39	39	26	22	47	42	11	69	24	2.75	2.66667	3.33333	3.57143	3.8	3.25	1	1	32	23	36	19	24	38	47	46	51	51	48	41	9	9
PL051	51	1	4	12.5	2	0.669062	1.47529	-0.640077	-1.57366	24	18	16	10	8	6	12	6	57	45	9	30	18	47	33	12	64	24	3	1.66667	2	3	3	3.25	3	4	24	21	24	21	21	46	54	58	59	55	36	50	19	14
PL052	39	1	4	8	1	0.857736	-0.00640927	0.0752775	1.369	15	17	5	8	10	0	4	20	87	56	15	35	28	68	44	10	56	37	3.75	3.33333	1.66667	3.42857	4	5	0	5	28	28	32	17	33	28	50	41	48	56	24	70	8	6
PL055	45	2	6	14	4	0.420029	-0.341478	0.201487	0.0304342	17	16	14	18	9	5	8	1	64	45	25	28	20	53	43	19	66.32	29	4.25	1.66667	1.33333	4	3.4	2.75	3	3.33333	37	28	25	25	25	24	49	41	42	45	6	71	12	8
PL057	49	1	6	14	3	-0.960472	-0.544022	-1.91561	0.00164516	3	2	1	2	2	1	0	4	19	35	29	17	13	51	43	14	62	33	0.75	4	4.33333	1.14286	1.6	2	1	1.33333	16	22	32	24	14	29	44	41	39	46	24	10	1	1
PL058	65	1	4	12	1	-0.406164	-1.37533	0.802304	0.0471742	9	8	2	3	8	2	3	8	119	28	27	35	18	52	41	19	63	37	4	1.33333	0.333333	3.42857	5	3.25	3.33333	4	32	18	38	22	17	31	47	35	36	49	18	50	7	5
PL062	46	1	4	12	1	0.90052	-0.397216	-1.15222	-0.949117	21	13	15	5	16	12	23	10	91	34	28	18	10	51	33	17	68	31	3	2.66667	2.66667	2.85714	2.6	2.25	2	2	24	21	24	24	21	43	42	38	40	49	66	10	13	12
PL065	49	2	4	13	1	0.655881	-0.366702	-0.65425	0.130679	18	14	10	9	12	5	14	11	83	33	27	24	20	55	39	20	60	38	3	1.33333	3.33333	2.42857	3	2.75	1	3.66667	24	23	23	22	19	29	42	44	48	47	120	34	9	9
PL074	59	1	6	13	2	-1.24304	0.559553	-0.107578	0.481532	5	4	3	2	2	1	1	0	35	52	39	16	14	65	42	18	63	38	3.75	3.33333	3	3.71429	3	4.25	3.33333	3.66667	26.29	34	37	25	23	17	48	46	50	55	36	32	9	9
PL075	51	2	4	13	3	-0.896207	0.829059	1.18274	2.04122	0	0	0	0	0	0	0	10	84	51	35	35	28	77	51	24	50	46	5	2.66667	3.33333	5	3.4	5	5	5	37	31	40	28	35	12	54	50	58	60	7	2	3	3
PL077	52	2	6	16	4	-1.58466	0.549719	0.146086	0.697981	1	1	0	1	1	1	0	0	31	57.2	52	15	13	73	47	21	60	47	2.5	1.33333	3	3.57143	3.2	4	2.66667	4	30	32	31	25	29	20	48	48	48	53	120	21	14	12
PL080	42	1	1	18	4					9	8	9	3	3	3	0	1	65	48	37	18	9	54	43	12	67	32	3.75	4.33333	2.33333	3.14286	3.6	1.25	1		30	25	30	22	27	46	47	50.18	51	58	36	52	24	20
PL081	59	1	6	16	4	-0.435339	-0.342288	-2.98886	0.118585	10	7	3	5	0	0	0	4	52	38	35	15	9	54	47	13	62	19	0	5	4.33333	0	0	0	0	0	20	20	28	24	15	25	47	44	40	44	36	54	26	21
PL083	52	1	6	16	4	-0.470692	0.465164	-0.164098	1.01968	3	12	4	3	12	3	7	1	29	42	30	19	17	70	49	23	57	46	1.75	1.33333	2.33333	3.71429	3.8	3	1	4	30	34	31	24	28	18	51	47	50	54	10	10	20	17
PL086	64	1	6	13	4	-0.0173978	-0.464743	-1.55501	-0.190255	8	10	11	5	8	5	10	0	40	32	20	20	14	48	44	17	64	28	2.75	2.66667	2.33333	1.71429	1.8	0.75	0	2.33333	19	19	31	23	22	26	39	45	48	43	60	54	8	8
PL088	46	1	6	14	1	-0.557241	-0.525657	-1.47883	0.940927	8	4	0	1	1	1	0	0	40	46	30	19	19	54	42	19	66	36	1.25	3	2.66667	0.714286	0	0	0	5	25	27	35	24	31	21	45	35	40	38	180	23	5	5
PL089	37	2	4	16	4	-0.00654036	0.103843	-1.31497	-0.737781	15	9	4	6	8	6	9	4	67	38	27	21	11	54	40	14	64	33	2.25	1.33333	3	0.857143	2.2	1.5	2	2	25	21	23	23	20	35	51.6	49.2	43.2	42.54	12	17	11	9
PL090	24	1	6	16	3	-0.644006	-0.619402	-0.846559	0.0787657	5	3	8	2	9	2	9	0	63	45	45	25	21	57	44	23	59	25	1.5	3	3.33333	1.85714	3.8	1.75	0.333333	2	35	20	28	22	17	31	45	44	38	46	96	40	2	2
PL095	38	1	0	12	2	2.40317	-0.412239	0.0784654	0.12107	25	24	25	25	12	8	15	15	124	57	0	36	26	49	32	13	66	43	3.5	1.66667	0.333333	4.28571	3	3.75	4.33333	4.33333	26	22	21	26	31	36	44	37	41	40	24	75	23	17
PL097	65	1	3	17	4	-0.990027	0.801792	0.936525	-0.691125	7	4	5	2	3	1	3	11	44	36	25	28	22	63	35	16	67	39	3.5	1	1.33333	3.85714	4.6	4.5	4	5	28	28	31	28	28	34	52	50	54	56	12	53	15	13
PL098	55	2	6		4	-1.54146	-0.687769	0.69658	0.53308	3	2	0	0	0	1	5	0	25	48	27	21	21	71	43	16	58	29	3.75	1.66667	5	4	4.8	4	4	4	27	28	35	22	24	26	43	41	39	60	60	20	16	13
PL100	51	2	6	16	1	0.200903	-1.88697	-0.107496	-0.0562854	12	15	8	1	16	8	21	0	56	31	21	24	24	63	42	12	60	26	2.75	1.33333	3.33333	3	3	3	3	3	25	22	27	24	22	36	36	36	36	36	120	66	30	22
PL107	53	2	6		4	-1.35328	-0.981068	-0.0644209	-1.46539	7	10	4	1	3	2	2	1	48	36.66	36	21	16	42	39.18	16	71	26	3.5	2.66667	2.66667	2.71429	3	2.5	2.33333	4	24	15	24	24	20	40	29	41	45	46	24	29	6	5
PL108	43	2	4		1	0.174348	1.25324	0.482594	0.584958	13	14	17	1	9	6	9	3	67	53	32	29	22	62	42	20	60	46	5	2	2.33333	5	4.2	5	3.33333	5	35	28	39	24	22	18	57	54	57	52	120	20	18	15
PL109	60	2	1		2	0.763945	2.09432	-0.482552	-0.445294	12	10	9	3	8	10	5	13	80	63	3	31	23	47	40	21	72	47	4	2.33333	1.66667	2.85714	5	4.5	3.66667	4.33333	24	20	31	19	17	31	57	57	60	57	24	80	8	4
PL113	53	1	6	15	4	0.210197	-0.393375	-0.00380215	0.906879	12	10	11	8	0	2	0	15	82	31	14	26	19	67	47	15	62	44	3	1.66667	2.33333	3.14286	3.8	4	4	4	25	28	32	25	21	28	47	48	38	52	12	64	6	5
PL114	53	2	4			1.57157	0.10307	1.30997	-1.63184	25	25	25	25	12	7	15	23	123	35	22	37	25	49	24	12	70	30	5	0	0	5	5	5	5	5	32	22	16	24	28	48	48	48	48	48	18	70	30	22
PL117	64	2	4	12	2	-0.559997	0.815246	1.834	-1.85968	23	22	3	2	11	2	1	3	109	42	12	29	23	51	27	11	66	39	4.75	0	0	5	5	5	5	4	34	29	24	26	27	34	47	51	58.91	56	24	70	26	17
PL124	49	2	1	12	1	-0.917099	1.32537	0.823187	-1.80472	5	15	6	5	16	4	13	0	38	57	37	22	20	49	30	18	64	45	2.25	1	3	3.85714	5	4	3.66667	4.33333	40	24	18	24	30	46	56	55	48	55	42	55	26	19
[truncated: 4 more columns]
